# Supplementary material for: Polyamine biosynthesis and eIF5A hypusination are modulated by the DNA tumor virus KSHV and promote KSHV viral infection
Source: PLoS Pathog. 2022 Apr 29;18(4):e1010503. doi: 10.1371/journal.ppat.1010503 (PMC9094511; doi:10.1371/journal.ppat.1010503)
Supplement: S2 Table — (XLSX) [file ppat.1010503.s009.xlsx]

## Sheet: S2 Table -Primers sequence
Gene	Forward (5' to 3')	Reverse (5' to 3')
KSHV_ORF50	CCTTCGGCCCGGGGTCT	CGGTGGCAGTTGCGTATACTCT
KSHV_K8	CCTGGACGCTCTCTCACACA	GGATCTGCGAGTTGGAAGCT
KSHV_PAN	ATAGGCGACAAAGTGAGGTGGCAT	TAACATTGAAAGAGCGCTCCCAGC
KSHV_K8.1A/B	AAAGCGTCCAGGCCACCACAGA	GGCAGAAAATGGCACACGGTTAC
KSHV_ORF26	AGCCGAAAGGATTCCACCAT	TCCGTGTTGTCTACGTCCAG
KSHV_LANA	TTACCTCCACCGGCACTCTT	GGATGGGATGGAGGGATTG
GAPDH	GCCTCTTGTCTCTTAGATTTGGTC	TAGCACTCACCATGTAGTTGAGGT
ODC1	TGCTGCTGCCTCTACGTTCA	CCACGCAGGCCCTGAC
AGMAT	TGGGAGGCAAACCCATTTAT	CTAGGAGTGAGACCAGCAATTT
SRM	CTACATGTGGGTGACGGTTT	GACTCCTTGAAGAGACTTTCGG
SMS	GATCGTCTGTGTCCCTTCATAC	GGCTACTGATCTTCAGGGTTTAG
DHPS	GAACCACTGTCACAGGATGAA	CTGAACTGATGAGGTTGGATGTA
EBV_BZLF1	AATGCCGGGCCAAGTTTAAGCAAC	TTGGGCACATCTGCTTCAACAGGA
EBV_BRLF1	TGGCTTGGAAGACTTTCTGAGGCT	AATCTCCACACTCCCGGCTGTAAA
EBV_BMRF1	ATACGGTCAGTCCATCTCCT	CACTTTCTTGGGGTGCTT
EBV_BALF5	GCGGCCCCGGAGTTGTTA	CGTGGCCGTGGATCATTATTTC
EBV_BNRF1	GCAAACATACAGGAGGAAAG	CAGCAGGTTCTCAGCAATC
EBV_BLLF1	GCCTTGGAGAATATAACCTTG	CATTACTGTCTCGGGTCTTGG
EBV_BcLF1	GTGGATCAGGCCGTTATTGA	CCTCAAACCCGTGGATCATA
